# Supplementary material for: Molecular basis of cell membrane adaptation in daptomycin-resistant Enterococcus faecalis
Source: JCI Insight. 2024 Nov 22;9(22):e173836. doi: 10.1172/jci.insight.173836 (PMC11601895; doi:10.1172/jci.insight.173836)
Supplement: Supporting data values [file jciinsight-9-173836-s186.xlsx]

## Sheet: Fig 1A
	cls1				cls2
Exp	1.06313	2.28013	1.4658	3.16402	0.878815	0.885421	0.864636
Stationary	1.21896	2.34031	1.42501	3.0103	-1.50232	-1.59089	-1.85173

## Sheet: Fig 1B
	cls1					cls2
	4.35					5.39
	3.53					6.71
	2.25					5.12
	2.41					2.46

## Sheet: Fig 1C
		OG117
		Δcls2	Δcls1
		2.26147	2.75766
		2.85284	3.65625
		2.45487	3.08846

## Sheet: FIg 1D
OG117dliaX
Δcls2	Δcls1
4.57693	1.64751
3.10606	3.30554
0.912515	2.03325

## Sheet: Fig 2B
	OG117	OG117ΔliaX	OG117ΔliaXΔcls1	OG117ΔliaXΔcls2	OG117ΔliaXΔcls1Δcls2
	93.94	1.96	12.73	25.93	84.54
	91.43	7.84	24.44	19.12	85.25
	90.57	15	13.16	13.89	81.08
			16.42
			11.59

## Sheet: Fig 2D
	pMSP3535	pMSP3535::cls1	pMSP3535::cls2
	77.7778	18.4615	46.1538
	73.6842	35.8491	29.8246
	92.1569	35.2941	65.1685
		34.6154	40.5405

## Sheet: Fig 3A
	OG117				OG117∆liaX
DG	23460.1	17503.2	19264.9	20581.3	17735.2	20847	19093.8	20730.8
DGDG	164722	135328	130811	141235	151445	169580	162368	175365
PG	27161.3	21938.6	20646.9	23162.6	17199.8	20680.1	19932.2	21467.3
LysylPG	88983.3	53702.3	39722.4	57421.9	11350.8	14492	12120.2	14665.4
CL	8065.69	22273.6	24700.7	19686.9	55346.4	63865	48882.8	71630

## Sheet: Fig 3B
	OG117				OG117dcls1				OG117dcls2
DG	23460.1	17503.2	19264.9	20581.3	17191.8	17048.8	16669	10129	13627.4	15514.6	13660.7	18321.1
DGDG	164722	135328	130811	141235	140421	138207	141359	125716	143389	134093	129035	141345
PG	27161.3	21938.6	20646.9	23162.6	22508.9	22131.2	22163	20247.5	25250.1	22894.2	21016.7	23638.9
LysylPG	88983.3	53702.3	39722.4	57421.9	54540.5	46685.9	48113.8	41914.5	96917.2	68067.7	66044.7	45267
CL	8065.69	22273.6	24700.7	19686.9	24067	29371	18062.1	25974.2	4546.43	29504	3311.15	9701.7

## Sheet: Fig 3C
	OG117	OG117Δcls1	OG117Δcls2	OG117Δcls1Δcls2
	8065.69	24067	4546.43	34.554
	22273.6	29371	29504	11.041
	24700.7	18062.1	3311.15	11.063
	19686.9	25974.2	9701.7	13.54

## Sheet: Fig 3D
		X				X1				X2
	DG	17735.2	20847	19093.8	20730.8	16462.6	15615.6	17712.5	21198.5	19564.5	14435.3	18085.7	17344.4
	DGDG	151445	169580	162368	175365	142523	143169	146253	162723	144197	114904	146132	140586
	PG	17199.8	20680.1	19932.2	21467.3	21615	22763.3	22663	24728.3	25070.4	21109.3	24710.5	23164.5
	LysylPG	11350.8	14492	12120.2	14665.4	23414	38632.6	28790.8	37866.9	53491.2	46055.3	57074.7	52568.3
	CL	55346.4	63865	48882.8	71630	20132.1	21290.1	38399.3	22481.5	19426	20371.1	14104.8	24019.8

[truncated: 15 more sheets: Fig 3E, Fig 4B, Fig 5B, Fig 5D, Fig 6A, Fig 6B, Fig 6F, Fig 6E, Fig S1, Fig S2, Fig S5, Fig S6, Fig S10, Fig S12, Fig S11]
